# Supplementary material for: Qualitative differences in disease-associated MEK mutants reveal molecular signatures and aberrant signaling-crosstalk in cancer
Source: Nat Commun. 2022 Jul 13;13:4063. doi: 10.1038/s41467-022-31690-w (PMC9279491; doi:10.1038/s41467-022-31690-w)
Supplement: Supplementary file 7 — Source Data [file 41467_2022_31690_MOESM7_ESM.xlsx]

## Sheet: Fig.1b
Fig. 1b	Western blots.

## Sheet: Fig.1c
Fig. 1c	Western blots.

## Sheet: Fig.1d
Fig. 1d	Cell proliferation (OD450).
		Repeat.1	day	WT	F53S	Y130C	Q56P	K57N	C121S	DD
			1	0.128	0.131587	0.137333	0.133	0.135077	0.142	0.141
			2	0.1315	0.15501	0.147333	0.14775	0.17525	0.202	0.232
			3	0.16075	0.229423	0.304	0.3675	0.39225	0.378	0.482
			4	0.28575	0.40342	0.458	0.6025	0.661	0.694	0.795
		Repeat.2	day	WT	F53S	Y130C	Q56P	K57N	C121S	DD
			1	0.12625	0.130616	0.135	0.1295	0.128478	0.14	0.141
			2	0.12825	0.154254	0.147	0.155	0.173	0.196	0.215
			3	0.157	0.236763	0.300667	0.3965	0.4175	0.368	0.492
			4	0.295	0.41133	0.5	0.62425	0.657	0.695	0.789
		Repeat.3	day	WT	F53S	Y130C	Q56P	K57N	C121S	DD
			1	0.117	0.133527	0.128	0.1345	0.131292	0.138	0.141
			2	0.1225	0.158412	0.14	0.14675	0.1665	0.166	0.229
			3	0.1565	0.224451	0.295667	0.3795	0.399	0.344	0.475
			4	0.29525	0.409823	0.462667	0.639	0.641	0.741	0.776

## Sheet: Fig.1e
Fig. 1e	Number of colonies.
		MEK1	Rep.1	Rep.2	Rep.3
		WT	0	0	0
		F53S	4	2	3
		Y130C	1	2	0
		Q56P	18	22	28
		K57N	20	42	30
		C121S	14	24	16
		DD	93	81	77

## Sheet: Fig.1f
Fig. 1f	Western blots.

## Sheet: Fig.1g
Fig. 1g	Western blots.

## Sheet: Fig.1h
Fig. 1h	Western blots.

## Sheet: Fig.1i
Fig. 1i	Western blots.

## Sheet: Fig.1j
Fig. 1j	Western blots.

## Sheet: Fig.1k
Fig. 1k	Western blots.

[truncated: 88 more sheets: Fig.1l, Fig.3b , Fig.4a, Fig.4b, Fig.4d , Fig.5d, Fig.5f , Fig.5g , Fig.6a  , Fig.6b, Fig.6c, Fig.6d, Fig.6e, Fig.6f, Fig.6g, Fig.6h, Fig.7a , Fig.7b , Fig.7c , Fig.7d  …]
